# Supplementary material for: Characterization of Penaeus vannamei mitogenome focusing on genetic diversity
Source: PLoS One. 2021 Jul 30;16(7):e0255291. doi: 10.1371/journal.pone.0255291 (PMC8323954; doi:10.1371/journal.pone.0255291)
Supplement: S1 Table — (XLSX) [file pone.0255291.s003.xlsx]

## Sheet: 45 CRs
Change	Number of Polymorphic Sites	Relative Frequency	Type	Relative Frequency per type			Summary Table
-T	8	0.043956	Indel-containing	0.888889			Type	Count	%
-C	1	0.00549451	Indel-containing	0.111111			Transition-containing	143	0.785714
-CT	3	0.0164835	Indel-containing,Transition-containing	1			Transversion-containing	16	0.0879121
CT	79	0.434066	Transition-containing	0.552448			Transition-containing,Transversion-containing	11	0.0604396
AG	64	0.351648	Transition-containing	0.447552			Indel-containing	9	0.0494505
ACT	3	0.0164835	Transition-containing,Transversion-containing	0.272727			Indel-containing,Transition-containing	3	0.0164835
ACG	3	0.0164835	Transition-containing,Transversion-containing	0.272727			TOTAL	182	1
CGT	2	0.010989	Transition-containing,Transversion-containing	0.181818
ACGT	2	0.010989	Transition-containing,Transversion-containing	0.181818
AGT	1	0.00549451	Transition-containing,Transversion-containing	0.0909091
GT	5	0.0274725	Transversion-containing	0.3125
AT	5	0.0274725	Transversion-containing	0.3125
AC	5	0.0274725	Transversion-containing	0.3125
CG	1	0.00549451	Transversion-containing	0.0625
TOTAL	182	1	-	5
