# Supplementary material for: Characterization of Penaeus vannamei mitogenome focusing on genetic diversity
Source: PLoS One. 2021 Jul 30;16(7):e0255291. doi: 10.1371/journal.pone.0255291 (PMC8323954; doi:10.1371/journal.pone.0255291)
Supplement: S2 Table — (XLSX) [file pone.0255291.s004.xlsx]

## Sheet: Inter (4 mtDNAs)
	Allele combinations of polymorphic sites	Number of polymorphic sites	Relative Frequency	Type	Relative Frequency per type
	AG	91	0.429245	Transition-containing	0.538462
	CT	78	0.367925	Transition-containing	0.461538
	AT	14	0.0660377	Transversion-containing	0.368421
	AC	11	0.0518868	Transversion-containing	0.289474
	GT	10	0.0471698	Transversion-containing	0.263158
	CG	3	0.0141509	Transversion-containing	0.0789474
	T-	3	0.0141509	Indel-containing	0.6
	A-	1	0.00471698	Indel-containing	0.2
	C-	1	0.00471698	Indel-containing	0.2
	TOTAL	212	1	-	3
	Note: "-" = indel
