# Supplementary material for: Characterization of Penaeus vannamei mitogenome focusing on genetic diversity
Source: PLoS One. 2021 Jul 30;16(7):e0255291. doi: 10.1371/journal.pone.0255291 (PMC8323954; doi:10.1371/journal.pone.0255291)
Supplement: S3 Table — (XLSX) [file pone.0255291.s005.xlsx]

## Sheet: Intra-individual
	Intra-Individual polymorphic sites
	Change	Inserted/Deleted base(s)	Number of Variant Sites found	Relative Frequency	Type	Relative Frequency per type	Site Category	Relative Frequency per site category
	A -> T	-	1	0.00537634	Substitution	0.5	Transition-containing	0.5
	T -> A	-	1	0.00537634	Substitution	0.5	Transition-containing	0.5
	C -> CT	T	26	0.139785	Insertion	0.232143	Indel-containing	0.141304
	A -> AT	T	25	0.134409	Insertion	0.223214	Indel-containing	0.13587
	T -> TA	A	23	0.123656	Insertion	0.205357	Indel-containing	0.125
	G -> GT	T	15	0.0806452	Insertion	0.133929	Indel-containing	0.0815217
	C -> CA	A	12	0.0645161	Insertion	0.107143	Indel-containing	0.0652174
	G -> GA	A	9	0.0483871	Insertion	0.0803571	Indel-containing	0.048913
	A -> AAT	AT	1	0.00537634	Insertion	0.00892857	Indel-containing	0.00543478
	C -> CCT	CT	1	0.00537634	Insertion	0.00892857	Indel-containing	0.00543478
	AT -> A	T	14	0.0752688	Deletion	0.194444	Indel-containing	0.076087
	CT -> C	T	13	0.0698925	Deletion	0.180556	Indel-containing	0.0706522
	TA -> T	A	11	0.0591398	Deletion	0.152778	Indel-containing	0.0597826
	GT -> G	T	9	0.0483871	Deletion	0.125	Indel-containing	0.048913
	CA -> C	A	6	0.0322581	Deletion	0.0833333	Indel-containing	0.0326087
	TC -> T	C	4	0.0215054	Deletion	0.0555556	Indel-containing	0.0217391
	GA -> G	A	3	0.016129	Deletion	0.0416667	Indel-containing	0.0163043
	GC -> G	C	3	0.016129	Deletion	0.0416667	Indel-containing	0.0163043
	TG -> T	G	3	0.016129	Deletion	0.0416667	Indel-containing	0.0163043
	AC -> A	C	2	0.0107527	Deletion	0.0277778	Indel-containing	0.0108696
	AG -> A	G	2	0.0107527	Deletion	0.0277778	Indel-containing	0.0108696
	CG -> C	G	1	0.00537634	Deletion	0.0138889	Indel-containing	0.00543478
	TAA -> T	AA	1	0.00537634	Deletion	0.0138889	Indel-containing	0.00543478
	TOTAL	-	186	1	-	3	-	2
